# Supplementary material for: Boolean implication networks derived from large scale, whole genome microarray datasets
Source: Genome Biol. 2008 Oct 30;9(10):R157. doi: 10.1186/gb-2008-9-10-r157 (PMC2760884; doi:10.1186/gb-2008-9-10-r157)
Supplement: Additional data file 2 — Each line is a tab separated HUGO gene symbol name. [file gb-2008-9-10-r157-S2.txt]

17452-178	RFC1	XPO1	SMARCC1	CDC2	CDC2	RRM1	NOP5/NOP58	PSMC3	DDOST	SFRS2	ADRM1	PSMD13	NCBP2	DRG1	COPS3	RECQL4	MRPL13	SAP18	RBBP7	CCT2	CUL4A	TRIM33	PTPN2	SET	RACGAP1	BUB1B	MRPS25	PSMA5	MRPS22	WDR12	PSMD2	EIF3S7	RECQL	CDC6	SFRS2	POLR2E	METAP2	PSMB2	PHB	CUL2	DNAJA1	SNRPA	PTPN2	MRPS22	ZNF207	KIF4A	CDC2	PTD004	RECQL	DDX20	PSMC4	TAF9	CDC45L	RFC5	SF3B1	HNRPD	COPS5	MRPS22	BUB3	SMARCA5	MSH6	CCT8	GTF2H1	PSMA2	TAF9	PHB	SF3B1	SET	RBBP7	PSMD13	RAD54L	EZH2	PSMD12	EED	RNPC2	SMARCC1	RUVBL2	PSMB1	PRIM2A	CDC25A	NONO	RBM4	RUVBL2	RFC4	PSMA7	MSH2	RPN2	MRPS2	CCNB2	RFC5	DAZAP1	PSMA2	RRM2	C2F	RAE1	CDC6	RAE1	RBBP4	CCT2	NXT1	TOR1B	CUL4B	PPIL1	ZFR	CCT4	CPSF3	HDAC3	CCT7	CDC25C	SFRS2	PCNA	CCT5	RPN2	TBP	SLBP	HIP2	SMC4L1	SNRPB2	TCP1	NUP62	CSNK1D	CUL4B	SET	SMC1L1	CCNA2	RFC1	HNRPAB	SFRS9	METAP2	CENPE	SAS10	EIF3S2	TH1L	PSMD8	USP14	TH1L	PSMB6	MRPS22	FEN1	SMARCA5	PLRG1	NCBP2	BUB3	CUL4B	CSE1L	CCNA2	TRIM28	HNRPD	ZNF207	COPS4	SMC4L1	CDK7	RRM1	HIP2	DDOST	RFC2	EXO1	SMARCA5	HDAC2	SFRS9	CDC20	RPN2	TOP2A	RRM2	MSH6	TOP2A	TH1L	ARMET	RPA1	BUB3	CSE1L	FEN1	HNRPD	RFC2	KIAA1604	TH1L	PSMA7	RPS6KB1
19783-32	SCN1A	RAB3A	GABRA1	GRIN1	GRIA3	SYT5	SYT1	SCN2A2	SYT4	GABRA1	SYNGR1	SYN2	PCSK2	KCNA2	GRIN1	SYN2	CAMK2B	SCN2A2	GABRB1	SCN8A	KIF1B	SCN1A	GRIA3	CAMK2B	JPH3	JPH3	CAMK2B	KCNMA1	MPP2	CAMK2B	SYN2	CACNA1B
13026b-2	GTF2H4	BYSL
33585b-2	DDX20	DBR1
1908-2	PRIM2A	CDC25C
26302b-2	CDC25C	PRIM2A
16497-4	SCN8A	SYN2	GRIN1	KCNA1
12839b-2	KIF3C	STXBP1
10363b-2	PPM1G	FBXL6
50162-2	NOS1	CHRM5
18131b-5	NDUFV1	IDH3B	IDH3B	CYC1	UQCRC1
15002-2	CSRP3	ACTN2
19047-3	NFKB2	RELB	NFKB2
