# Supplementary material for: Boolean implication networks derived from large scale, whole genome microarray datasets
Source: Genome Biol. 2008 Oct 30;9(10):R157. doi: 10.1186/gb-2008-9-10-r157 (PMC2760884; doi:10.1186/gb-2008-9-10-r157)
Supplement: Additional data file 3 — GO analysis on the largest cluster. [file gb-2008-9-10-r157-S3.txt]

Category	Term	Count	%	PValue	Genes
GOTERM_BP_ALL	biopolymer metabolism	77	63.11%	8.95E-28	PRIM2A, CUL4B, RBBP4, SNRPA, SMARCA5, PSMB2, EXO1, NOP5/NOP58, METAP2, CPSF3, TRIM33, RAD54L, RPN2, RECQL, DDX20, XPO1, PSMD12, GTF2H1, RRM2, HDAC3, CUL2, SMC1L1, PSMA5, NCBP2, PLRG1, RRM1, CDC45L, PSMB1, HDAC2, RFC5, PSMA2, RECQL4, RFC1, SET, CUL4A, PSMC4, USP14, RFC4, RFC2, CSNK1D, SF3B1, RBM4, HNRPD, EZH2, MSH2, CDC6, PSMD8, SNRPB2, BUB1B, PSMB6, PSMA7, PHB, TOP2A, PTPN2, RUVBL2, CDC25A, PCNA,…
GOTERM_BP_ALL	macromolecule metabolism	92	75.41%	1.96E-25	PRIM2A, CUL4B, RBBP4, TCP1, SNRPA, SMARCA5, PSMB2, EXO1, NOP5/NOP58, METAP2, EIF3S7, CPSF3, TRIM33, MRPS2, RAD54L, RPN2, RECQL, DDX20, GTF2H1, PSMD12, XPO1, HDAC3, RRM2, SMC1L1, CUL2, PSMA5, MRPS25, NCBP2, TOR1B, PLRG1, CDC45L, RRM1, PSMB1, HDAC2, RFC5, PSMA2, RECQL4, RFC1, SET, CUL4A, PSMC4, USP14, RFC4, RFC2, CSNK1D, SF3B1, RBM4, HNRPD, EZH2, MSH2, CDC6, PPIL1, RAE1, PSMD8, DNAJA1, SNRPB2, BUB1…
GOTERM_BP_ALL	DNA metabolism	35	28.69%	4.79E-19	RFC4, RFC2, PRIM2A, CSNK1D, RBBP4, SMARCA5, EZH2, CDC6, MSH2, EXO1, PHB, TOP2A, RAD54L, RUVBL2, PCNA, CDK7, RECQL, GTF2H1, MSH6, RRM2, HDAC3, SMARCC1, SMC1L1, RPA1, RCC1, SAS10, RRM1, CDC45L, RFC5, HDAC2, NONO, RECQL4, RFC1, SET, FEN1,
GOTERM_BP_ALL	primary metabolism	103	84.43%	2.15E-17	PRIM2A, CUL4B, RBBP4, SMARCA5, PSMB2, EXO1, METAP2, RAD54L, RECQL, XPO1, RRM2, CUL2, MRPS25, PLRG1, RRM1, RFC5, PSMA2, CUL4A, USP14, RFC2, RFC4, RBM4, HNRPD, CDC6, TBP, PSMD8, RAE1, TRIM28, PSMB6, PSMA7, PSMC3, CDK7, RPS6KB1, SLBP, RNPC2, COPS5, SAS10, CCT4, CCT7, ZNF207, SFRS2, HNRPAB, CCT2, FEN1, MRPL13, SNRPA, TCP1, NOP5/NOP58, TAF9, EIF3S7, ZF, CPSF3, TRIM33, MRPS2, RPN2, DDX20, PSMD12, GTF2H…
GOTERM_BP_ALL	response to endogenous stimulus	22	18.03%	2.11E-15	GTF2H1, MSH6, RFC4, CSNK1D, SMC1L1, RBBP4, RPA1, MSH2, CCNA2, NUP62, EXO1, RFC5, NONO, TOP2A, RECQL4, RFC1, RAD54L, RUVBL2, PCNA, RECQL, CDK7, FEN1,
GOTERM_BP_ALL	response to DNA damage stimulus	21	17.21%	8.07E-15	GTF2H1, MSH6, RFC4, CSNK1D, SMC1L1, RBBP4, RPA1, MSH2, CCNA2, EXO1, RFC5, NONO, TOP2A, RECQL4, RFC1, RAD54L, RUVBL2, PCNA, RECQL, CDK7, FEN1,
GOTERM_BP_ALL	DNA repair	20	16.39%	1.63E-14	GTF2H1, MSH6, RFC4, SMC1L1, CSNK1D, RBBP4, RPA1, MSH2, EXO1, RFC5, NONO, TOP2A, RECQL4, RFC1, RAD54L, RUVBL2, PCNA, RECQL, CDK7, FEN1,
GOTERM_BP_ALL	DNA replication	19	15.57%	2.03E-14	MSH6, PRIM2A, RRM2, RFC2, RFC4, RBBP4, RPA1, MSH2, CDC6, RRM1, CDC45L, EXO1, RFC5, PHB, TOP2A, RFC1, SET, PCNA, FEN1,
GOTERM_BP_ALL	metabolism	104	85.25%	4.03E-14	PRIM2A, CUL4B, RBBP4, SMARCA5, PSMB2, EXO1, METAP2, RAD54L, RECQL, XPO1, RRM2, CUL2, MRPS25, PLRG1, RRM1, RFC5, PSMA2, CUL4A, USP14, RFC2, RFC4, RBM4, HNRPD, CDC6, TBP, PSMD8, RAE1, TRIM28, PSMB6, PSMA7, PSMC3, CDK7, RPS6KB1, SLBP, RNPC2, COPS5, SAS10, CCT4, CCT7, ZNF207, SFRS2, HNRPAB, CCT2, FEN1, MRPL13, SNRPA, TCP1, NOP5/NOP58, TAF9, EIF3S7, ZF, RACGAP1, CPSF3, TRIM33, MRPS2, RPN2, DDX20, PSMD…
GOTERM_BP_ALL	nucleobase, nucleoside, nucleotide and nucleic acid metabolism	66	54.10%	8.92E-14	PRIM2A, RBBP4, SNRPA, SMARCA5, EXO1, NOP5/NOP58, TAF9, ZF, CPSF3, TRIM33, RAD54L, RECQL, DDX20, XPO1, GTF2H1, RRM2, HDAC3, SMC1L1, POLR2E, NCBP2, PLRG1, RRM1, CDC45L, RFC5, HDAC2, RECQL4, RFC1, SET, USP14, RFC4, RFC2, CSNK1D, SF3B1, RBM4, HNRPD, CDC6, MSH2, EZH2, TBP, TRIM28, SNRPB2, NUP62, TH1L, PHB, TOP2A, RUVBL2, PCNA, CDK7, SAP18, SFRS9, MSH6, SMARCC1, SLBP, RPA1, RNPC2, COPS5, RCC1, HIP2, SA…
GOTERM_BP_ALL	cell cycle	30	24.59%	1.06E-13	CUL4B, RBBP4, CDC6, MSH2, PSMD8, PSMD2, RAE1, BUB1B, PHB, RAD54L, CDC25A, PCNA, CDK7, SMC4L1, GTF2H1, HDAC3, CUL2, SMC1L1, RCC1, CDC2, CDC25C, CCNA2, CCT4, CCT7, CDC45L, CDC20, CUL4A, CCT2, CENPE, BUB3,
GOTERM_BP_ALL	cellular metabolism	100	81.97%	1.13E-13	PRIM2A, CUL4B, RBBP4, SMARCA5, PSMB2, EXO1, METAP2, RAD54L, RECQL, XPO1, RRM2, CUL2, MRPS25, PLRG1, RRM1, RFC5, PSMA2, CUL4A, USP14, RFC2, RFC4, RBM4, HNRPD, CDC6, TBP, PSMD8, TRIM28, PSMB6, PSMA7, CDK7, RPS6KB1, SLBP, RNPC2, COPS5, SAS10, CCT4, CCT7, ZNF207, SFRS2, HNRPAB, CCT2, FEN1, MRPL13, SNRPA, TCP1, NOP5/NOP58, TAF9, EIF3S7, ZF, RACGAP1, CPSF3, TRIM33, MRPS2, RPN2, DDX20, GTF2H1, HDAC3, SM…
GOTERM_BP_ALL	regulation of progression through cell cycle	24	19.67%	1.09E-12	GTF2H1, HDAC3, CUL2, SMC1L1, RCC1, MSH2, CDC6, CDC2, PSMD2, PSMD8, CDC25C, CCNA2, CCT4, CCT7, BUB1B, CDC45L, PHB, CDC20, CUL4A, CDC25A, PCNA, CDK7, CCT2, BUB3,
GOTERM_BP_ALL	regulation of cell cycle	24	19.67%	1.14E-12	GTF2H1, HDAC3, CUL2, SMC1L1, RCC1, MSH2, CDC6, CDC2, PSMD2, PSMD8, CDC25C, CCNA2, CCT4, CCT7, BUB1B, CDC45L, PHB, CDC20, CUL4A, CDC25A, PCNA, CDK7, CCT2, BUB3,
GOTERM_BP_ALL	mRNA metabolism	16	13.11%	3.98E-10	SFRS9, XPO1, SLBP, SF3B1, RBM4, RNPC2, SNRPA, HNRPD, NCBP2, SNRPB2, PLRG1, NONO, SFRS2, CPSF3, HNRPAB, DDX20,
GOTERM_BP_ALL	mitotic cell cycle	15	12.30%	7.64E-10	CUL2, SMC1L1, CDC6, RCC1, RAE1, CDC2, CCNA2, CDC25C, BUB1B, CDC20, CUL4A, CDC25A, SMC4L1, CENPE, BUB3,
GOTERM_BP_ALL	DNA-dependent DNA replication	11	9.02%	2.29E-09	MSH6, RFC4, PRIM2A, TOP2A, RPA1, RFC1, MSH2, CDC6, PCNA, CDC45L, EXO1,
GOTERM_BP_ALL	cellular physiological process	110	90.16%	4.04E-09	PRIM2A, CUL4B, RBBP4, SMARCA5, PSMB2, EXO1, METAP2, RAD54L, RECQL, XPO1, RRM2, CUL2, MRPS25, PLRG1, RRM1, RFC5, PSMA2, CUL4A, USP14, RFC2, RFC4, RBM4, HNRPD, CDC6, TBP, KIF4A, PSMD8, PSMD2, RAE1, TRIM28, PSMB6, PSMA7, RBBP7, CDK7, SMC4L1, RPS6KB1, SLBP, RNPC2, COPS5, SAS10, CCT4, CCT7, ZNF207, SFRS2, HNRPAB, CCT2, FEN1, MRPL13, TCP1, SNRPA, NOP5/NOP58, TAF9, EIF3S7, ZF, RACGAP1, CPSF3, TRIM33, MR…
GOTERM_BP_ALL	mRNA processing	14	11.48%	7.86E-09	SFRS9, XPO1, SLBP, SF3B1, RBM4, RNPC2, SNRPA, NCBP2, PLRG1, SNRPB2, NONO, SFRS2, CPSF3, DDX20,
GOTERM_BP_ALL	mitosis	12	9.84%	2.22E-08	SMC1L1, CDC20, RCC1, CDC6, CDC2, CDC25A, CDC25C, CCNA2, SMC4L1, CENPE, BUB1B, BUB3,
GOTERM_BP_ALL	M phase of mitotic cell cycle	12	9.84%	2.55E-08	SMC1L1, CDC20, RCC1, CDC6, CDC2, CDC25A, CDC25C, CCNA2, SMC4L1, CENPE, BUB1B, BUB3,
GOTERM_BP_ALL	M phase	13	10.66%	3.66E-08	SMC1L1, CDC6, RCC1, CDC2, CCNA2, CDC25C, BUB1B, CDC20, RAD54L, CDC25A, SMC4L1, CENPE, BUB3,
GOTERM_BP_ALL	RNA metabolism	18	14.75%	9.30E-08	SFRS9, XPO1, SF3B1, SLBP, RBM4, RNPC2, SNRPA, HNRPD, NCBP2, SNRPB2, PLRG1, NOP5/NOP58, NONO, SFRS2, CPSF3, HNRPAB, USP14, DDX20,
GOTERM_BP_ALL	cell division	12	9.84%	1.28E-07	SMC1L1, CDC20, RCC1, CDC6, CDC2, CDC25A, CDC25C, CCNA2, CDK7, SMC4L1, CENPE, BUB1B,
GOTERM_BP_ALL	RNA processing	16	13.11%	1.51E-07	SFRS9, XPO1, SLBP, SF3B1, RBM4, RNPC2, SNRPA, HNRPD, NCBP2, SNRPB2, PLRG1, NOP5/NOP58, NONO, SFRS2, CPSF3, DDX20,
GOTERM_BP_ALL	nuclear mRNA splicing, via spliceosome	10	8.20%	6.48E-07	SFRS9, NONO, SF3B1, SFRS2, RBM4, SNRPA, RNPC2, SNRPB2, PLRG1, DDX20,
GOTERM_BP_ALL	RNA splicing, via transesterification reactions with bulged adenosine as nucleophile	10	8.20%	6.48E-07	SFRS9, NONO, SF3B1, SFRS2, RBM4, SNRPA, RNPC2, SNRPB2, PLRG1, DDX20,
GOTERM_BP_ALL	RNA splicing, via transesterification reactions	10	8.20%	6.48E-07	SFRS9, NONO, SF3B1, SFRS2, RBM4, SNRPA, RNPC2, SNRPB2, PLRG1, DDX20,
GOTERM_BP_ALL	chromosome organization and biogenesis	14	11.48%	7.42E-07	HDAC3, SMC1L1, SMARCC1, SMARCA5, HNRPD, EZH2, SAS10, HDAC2, PHB, RFC1, SET, RUVBL2, SMC4L1, CENPE,
GOTERM_BP_ALL	protein catabolism	12	9.84%	1.56E-06	PSMB1, PSMD12, PSMA7, PSMA2, CDC20, PSMA5, PSMC4, PSMD8, PSMC3, PSMB2, USP14, PSMB6,
GOTERM_BP_ALL	biopolymer catabolism	12	9.84%	2.88E-06	PSMB1, PSMD12, PSMA7, PSMA2, CDC20, PSMA5, PSMC4, PSMD8, PSMC3, PSMB2, USP14, PSMB6,
GOTERM_BP_ALL	RNA splicing	10	8.20%	3.34E-06	SFRS9, NONO, SF3B1, SFRS2, RBM4, SNRPA, RNPC2, SNRPB2, PLRG1, DDX20,
GOTERM_BP_ALL	protein metabolism	50	40.98%	6.50E-06	CUL4B, TCP1, SMARCA5, PSMB2, EIF3S7, METAP2, TRIM33, MRPS2, RPN2, PSMD12, HDAC3, CUL2, PSMA5, MRPS25, TOR1B, PSMB1, HDAC2, PSMA2, SET, CUL4A, PSMC4, USP14, CSNK1D, PPIL1, RAE1, PSMD8, DNAJA1, PSMB6, BUB1B, PSMA7, PHB, PTPN2, CDC25A, RUVBL2, PSMC3, CDK7, SFRS9, RPS6KB1, COPS5, CDC2, HIP2, CDC25C, CCT4, CCT7, CCT5, DDOST, CDC20, CCT2, CENPE, MRPL13,
GOTERM_BP_ALL	regulation of cellular physiological process	48	39.34%	9.67E-06	RBBP4, HNRPD, SMARCA5, EZH2, MSH2, CDC6, TBP, PSMD8, PSMD2, TRIM28, NUP62, BUB1B, TH1L, PHB, TAF9, METAP2, EIF3S7, ZF, TRIM33, RUVBL2, CDC25A, PCNA, CDK7, SAP18, GTF2H1, HDAC3, SMARCC1, CUL2, SMC1L1, RNPC2, RCC1, CDC2, CDC25C, HIP2, CCNA2, CCT4, ZNF207, CCT7, CDC45L, HDAC2, NONO, EED, CDC20, RFC1, SET, CUL4A, CCT2, BUB3,
GOTERM_BP_ALL	response to stress	24	19.67%	1.08E-05	GTF2H1, MSH6, RFC4, CSNK1D, SMC1L1, RBBP4, RPA1, MSH2, TOR1B, DNAJA1, CCNA2, EXO1, RFC5, NONO, TOP2A, RECQL4, ZF, RFC1, RAD54L, RUVBL2, PCNA, RECQL, CDK7, FEN1,
GOTERM_BP_ALL	chromosome organization and biogenesis (sensu Eukaryota)	12	9.84%	1.48E-05	HDAC2, PHB, HDAC3, SMARCC1, RFC1, SET, HNRPD, SMARCA5, EZH2, RUVBL2, SAS10, SMC4L1,
GOTERM_BP_ALL	regulation of cyclin dependent protein kinase activity	6	4.92%	1.67E-05	GTF2H1, CDC6, CDC25A, CDC25C, CCNA2, CDK7,
GOTERM_BP_ALL	cell cycle checkpoint	6	4.92%	1.67E-05	SMC1L1, CDC6, CCNA2, BUB1B, CDC45L, BUB3,
GOTERM_BP_ALL	regulation of physiological process	48	39.34%	2.20E-05	RBBP4, HNRPD, SMARCA5, EZH2, MSH2, CDC6, TBP, PSMD8, PSMD2, TRIM28, NUP62, BUB1B, TH1L, PHB, TAF9, METAP2, EIF3S7, ZF, TRIM33, RUVBL2, CDC25A, PCNA, CDK7, SAP18, GTF2H1, HDAC3, SMARCC1, CUL2, SMC1L1, RNPC2, RCC1, CDC2, CDC25C, HIP2, CCNA2, CCT4, ZNF207, CCT7, CDC45L, HDAC2, NONO, EED, CDC20, RFC1, SET, CUL4A, CCT2, BUB3,
GOTERM_BP_ALL	regulation of cellular process	48	39.34%	3.54E-05	RBBP4, HNRPD, SMARCA5, EZH2, MSH2, CDC6, TBP, PSMD8, PSMD2, TRIM28, NUP62, BUB1B, TH1L, PHB, TAF9, METAP2, EIF3S7, ZF, TRIM33, RUVBL2, CDC25A, PCNA, CDK7, SAP18, GTF2H1, HDAC3, SMARCC1, CUL2, SMC1L1, RNPC2, RCC1, CDC2, CDC25C, HIP2, CCNA2, CCT4, ZNF207, CCT7, CDC45L, HDAC2, NONO, EED, CDC20, RFC1, SET, CUL4A, CCT2, BUB3,
GOTERM_BP_ALL	chromatin modification	8	6.56%	5.24E-05	HDAC2, PHB, HDAC3, SMARCC1, SET, SMARCA5, RUVBL2, SAS10,
GOTERM_BP_ALL	macromolecule catabolism	13	10.66%	5.69E-05	PSMD12, PSMA5, HNRPD, PSMD8, PSMB2, PSMB6, PSMB1, PSMA7, PSMA2, CDC20, PSMC4, PSMC3, USP14,
GOTERM_BP_ALL	organelle organization and biogenesis	19	15.57%	8.70E-05	HDAC3, SMARCC1, SMC1L1, SMARCA5, HNRPD, RCC1, EZH2, RAE1, KIF4A, SAS10, BUB1B, NOP5/NOP58, HDAC2, PHB, RFC1, SET, RUVBL2, SMC4L1, CENPE,
GOTERM_BP_ALL	interphase of mitotic cell cycle	6	4.92%	9.59E-05	CUL2, RCC1, CDC6, CUL4A, CDC2, CDC25C,
GOTERM_BP_ALL	interphase	6	4.92%	1.12E-04	CUL2, RCC1, CDC6, CUL4A, CDC2, CDC25C,
GOTERM_BP_ALL	cellular protein metabolism	44	36.07%	1.27E-04	CSNK1D, CUL4B, TCP1, PPIL1, PSMD8, DNAJA1, PSMB2, BUB1B, PSMB6, PSMA7, PHB, METAP2, EIF3S7, PTPN2, TRIM33, MRPS2, RUVBL2, CDC25A, RPN2, CDK7, HDAC3, RPS6KB1, CUL2, PSMA5, COPS5, MRPS25, TOR1B, CDC2, CDC25C, HIP2, CCT4, CCT5, CCT7, DDOST, PSMB1, HDAC2, PSMA2, CDC20, SET, CUL4A, PSMC4, USP14, CCT2, MRPL13,
GOTERM_BP_ALL	DNA packaging	10	8.20%	1.45E-04	HDAC2, PHB, HDAC3, SMARCC1, SET, SMARCA5, RCC1, EZH2, RUVBL2, SAS10,
GOTERM_BP_ALL	ubiquitin-dependent protein catabolism	8	6.56%	1.57E-04	PSMB1, PSMA7, PSMA2, CDC20, PSMA5, PSMB2, USP14, PSMB6,
GOTERM_BP_ALL	modification-dependent protein catabolism	8	6.56%	1.57E-04	PSMB1, PSMA7, PSMA2, CDC20, PSMA5, PSMB2, USP14, PSMB6,
GOTERM_BP_ALL	cellular macromolecule metabolism	44	36.07%	1.84E-04	CSNK1D, CUL4B, TCP1, PPIL1, PSMD8, DNAJA1, PSMB2, BUB1B, PSMB6, PSMA7, PHB, METAP2, EIF3S7, PTPN2, TRIM33, MRPS2, RUVBL2, CDC25A, RPN2, CDK7, HDAC3, RPS6KB1, CUL2, PSMA5, COPS5, MRPS25, TOR1B, CDC2, CDC25C, HIP2, CCT4, CCT5, CCT7, DDOST, PSMB1, HDAC2, PSMA2, CDC20, SET, CUL4A, PSMC4, USP14, CCT2, MRPL13,
GOTERM_BP_ALL	physiological process	112	91.80%	1.88E-04	PRIM2A, CUL4B, RBBP4, SMARCA5, PSMB2, EXO1, METAP2, RAD54L, RECQL, XPO1, RRM2, CUL2, MRPS25, PLRG1, RRM1, RFC5, PSMA2, CUL4A, USP14, RFC2, RFC4, RBM4, HNRPD, CDC6, TBP, KIF4A, PSMD8, PSMD2, RAE1, TRIM28, PSMB6, PSMA7, RBBP7, PSMC3, CDK7, SMC4L1, RPS6KB1, SLBP, RNPC2, COPS5, SAS10, CCT4, CCT7, ZNF207, SFRS2, HNRPAB, CCT2, FEN1, MRPL13, TCP1, SNRPA, NOP5/NOP58, TAF9, EIF3S7, ZF, RACGAP1, CPSF3, TRI…
GOTERM_BP_ALL	regulation of biological process	48	39.34%	1.98E-04	RBBP4, HNRPD, SMARCA5, EZH2, MSH2, CDC6, TBP, PSMD8, PSMD2, TRIM28, NUP62, BUB1B, TH1L, PHB, TAF9, METAP2, EIF3S7, ZF, TRIM33, RUVBL2, CDC25A, PCNA, CDK7, SAP18, GTF2H1, HDAC3, SMARCC1, CUL2, SMC1L1, RNPC2, RCC1, CDC2, CDC25C, HIP2, CCNA2, CCT4, ZNF207, CCT7, CDC45L, HDAC2, NONO, EED, CDC20, RFC1, SET, CUL4A, CCT2, BUB3,
GOTERM_BP_ALL	regulation of progression through mitotic cell cycle	4	3.28%	2.78E-04	RCC1, CDC6, CDC2, CDC25C,
GOTERM_BP_ALL	cell proliferation	14	11.48%	2.81E-04	CUL2, RBBP4, CDC6, CSE1L, CDC25C, NUP62, BUB1B, PHB, CUL4A, RBBP7, CDC25A, PCNA, CDK7, BUB3,
GOTERM_BP_ALL	regulation of mitosis	5	4.10%	3.24E-04	RCC1, CDC25C, CCNA2, BUB1B, BUB3,
GOTERM_BP_ALL	spindle organization and biogenesis	4	3.28%	5.32E-04	SMC1L1, RCC1, RAE1, BUB1B,
GOTERM_BP_ALL	proteolysis during cellular protein catabolism	8	6.56%	5.81E-04	PSMB1, PSMA7, PSMA2, CDC20, PSMA5, PSMB2, USP14, PSMB6,
GOTERM_BP_ALL	cellular protein catabolism	8	6.56%	5.99E-04	PSMB1, PSMA7, PSMA2, CDC20, PSMA5, PSMB2, USP14, PSMB6,
GOTERM_BP_ALL	establishment and/or maintenance of chromatin architecture	9	7.38%	6.05E-04	HDAC2, PHB, HDAC3, SMARCC1, SET, SMARCA5, EZH2, RUVBL2, SAS10,
GOTERM_BP_ALL	covalent chromatin modification	4	3.28%	7.96E-04	HDAC2, PHB, HDAC3, SET,
GOTERM_BP_ALL	histone modification	4	3.28%	7.96E-04	HDAC2, PHB, HDAC3, SET,
GOTERM_BP_ALL	traversing start control point of mitotic cell cycle	3	2.46%	8.61E-04	CDC6, CDC2, CDC25C,
GOTERM_BP_ALL	cellular process	112	91.80%	0.001446424	PRIM2A, CUL4B, RBBP4, SMARCA5, PSMB2, EXO1, METAP2, RAD54L, RECQL, XPO1, RRM2, CUL2, MRPS25, PLRG1, RRM1, RFC5, PSMA2, CUL4A, USP14, RFC2, RFC4, RBM4, HNRPD, CDC6, TBP, KIF4A, PSMD8, PSMD2, RAE1, TRIM28, PSMB6, PSMA7, RBBP7, CDK7, SMC4L1, RPS6KB1, SLBP, RNPC2, COPS5, SAS10, CCT4, CCT7, ZNF207, SFRS2, HNRPAB, CCT2, FEN1, MRPL13, TCP1, SNRPA, NOP5/NOP58, TAF9, EIF3S7, ZF, RACGAP1, DAZAP1, CPSF3, TR…
GOTERM_BP_ALL	protein folding	9	7.38%	0.001531318	TCP1, TOR1B, PPIL1, RUVBL2, DNAJA1, CCT4, CCT5, CCT2, CCT7,
GOTERM_BP_ALL	nucleocytoplasmic transport	6	4.92%	0.002079494	XPO1, SET, NCBP2, CSE1L, RAE1, NOP5/NOP58,
GOTERM_BP_ALL	DNA recombination	5	4.10%	0.002777098	NONO, RPA1, RAD54L, RUVBL2, EXO1,
GOTERM_BP_ALL	negative regulation of nucleobase, nucleoside, nucleotide and nucleic acid metabolism	7	5.74%	0.002810211	TH1L, PHB, EED, ZF, SET, TRIM33, CDC6,
GOTERM_BP_ALL	phosphoinositide-mediated signaling	5	4.10%	0.003195562	RFC4, TOP2A, PCNA, FEN1, BUB1B,
GOTERM_BP_ALL	histone deacetylation	3	2.46%	0.003676089	HDAC2, PHB, HDAC3,
GOTERM_BP_ALL	catabolism	13	10.66%	0.003838893	PSMD12, PSMA5, HNRPD, PSMD8, PSMB2, PSMB6, PSMB1, PSMA7, PSMA2, CDC20, PSMC4, PSMC3, USP14,
GOTERM_BP_ALL	regulation of kinase activity	6	4.92%	0.003982361	GTF2H1, CDC6, CDC25A, CDC25C, CCNA2, CDK7,
GOTERM_BP_ALL	regulation of protein kinase activity	6	4.92%	0.003982361	GTF2H1, CDC6, CDC25A, CDC25C, CCNA2, CDK7,
GOTERM_BP_ALL	regulation of transferase activity	6	4.92%	0.00410833	GTF2H1, CDC6, CDC25A, CDC25C, CCNA2, CDK7,
GOTERM_BP_ALL	negative regulation of cellular physiological process	13	10.66%	0.004236574	HDAC3, CUL2, RBBP4, CDC6, MSH2, NUP62, TH1L, PHB, EED, ZF, TRIM33, SET, CUL4A,
GOTERM_BP_ALL	mitotic checkpoint	3	2.46%	0.005017938	CCNA2, BUB1B, BUB3,
GOTERM_BP_ALL	protein amino acid deacetylation	3	2.46%	0.005017938	HDAC2, PHB, HDAC3,
GOTERM_BP_ALL	mitotic spindle organization and biogenesis	3	2.46%	0.005017938	SMC1L1, RCC1, RAE1,
GOTERM_BP_ALL	negative regulation of cellular metabolism	7	5.74%	0.005268322	TH1L, PHB, EED, ZF, SET, TRIM33, CDC6,
GOTERM_BP_ALL	negative regulation of physiological process	13	10.66%	0.005632667	HDAC3, CUL2, RBBP4, CDC6, MSH2, NUP62, TH1L, PHB, EED, ZF, TRIM33, SET, CUL4A,
GOTERM_BP_ALL	cellular macromolecule catabolism	9	7.38%	0.006186386	PSMB1, PSMA7, PSMA2, CDC20, PSMA5, HNRPD, PSMB2, USP14, PSMB6,
GOTERM_BP_ALL	cell organization and biogenesis	22	18.03%	0.006646175	XPO1, HDAC3, SMARCC1, SMC1L1, SMARCA5, HNRPD, RCC1, EZH2, CSE1L, NCBP2, RAE1, KIF4A, SAS10, BUB1B, NOP5/NOP58, HDAC2, PHB, RFC1, SET, RUVBL2, SMC4L1, CENPE,
GOTERM_BP_ALL	negative regulation of cell proliferation	6	4.92%	0.006892197	PHB, CUL2, RBBP4, CDC6, CUL4A, NUP62,
GOTERM_BP_ALL	G1 phase of mitotic cell cycle	3	2.46%	0.00826941	CDC6, CDC2, CDC25C,
GOTERM_BP_ALL	DNA integrity checkpoint	3	2.46%	0.00826941	CDC6, CCNA2, CDC45L,
GOTERM_BP_ALL	microtubule cytoskeleton organization and biogenesis	4	3.28%	0.009123877	SMC1L1, RCC1, RAE1, BUB1B,
GOTERM_BP_ALL	negative regulation of cellular process	13	10.66%	0.009224876	HDAC3, CUL2, RBBP4, CDC6, MSH2, NUP62, TH1L, PHB, EED, ZF, TRIM33, SET, CUL4A,
GOTERM_BP_ALL	G1 phase	3	2.46%	0.010167031	CDC6, CDC2, CDC25C,
GOTERM_BP_ALL	nuclear transport	5	4.10%	0.010244849	XPO1, NCBP2, CSE1L, RAE1, NOP5/NOP58,
GOTERM_BP_ALL	transcription initiation	4	3.28%	0.010524148	TAF9, SMARCA5, TBP, CDK7,
GOTERM_BP_ALL	microtubule-based process	6	4.92%	0.010538709	SMC1L1, RCC1, KIF4A, RAE1, CENPE, BUB1B,
GOTERM_BP_ALL	negative regulation of metabolism	7	5.74%	0.010967044	TH1L, PHB, EED, ZF, SET, TRIM33, CDC6,
GOTERM_BP_ALL	mitotic sister chromatid segregation	3	2.46%	0.011181254	SMC1L1, SMC4L1, CENPE,
GOTERM_BP_ALL	sister chromatid segregation	3	2.46%	0.012238134	SMC1L1, SMC4L1, CENPE,
GOTERM_BP_ALL	G1/S transition of mitotic cell cycle	3	2.46%	0.012238134	CUL2, RCC1, CUL4A,
GOTERM_BP_ALL	regulation of cellular metabolism	30	24.59%	0.013373887	RBBP4, HNRPD, SMARCA5, CDC6, EZH2, TBP, TRIM28, NUP62, TH1L, TAF9, PHB, EIF3S7, METAP2, ZF, TRIM33, RUVBL2, PCNA, CDK7, SAP18, GTF2H1, HDAC3, SMARCC1, RNPC2, HIP2, ZNF207, HDAC2, NONO, EED, RFC1, SET,
GOTERM_BP_ALL	transcription from RNA polymerase II promoter	10	8.20%	0.013571274	GTF2H1, TAF9, SMARCC1, POLR2E, COPS5, SMARCA5, TBP, TRIM28, CDK7, SAP18,
GOTERM_BP_ALL	biopolymer modification	23	18.85%	0.013683419	HDAC3, CSNK1D, CUL4B, CUL2, RPS6KB1, CDC2, CDC25C, HIP2, DDOST, BUB1B, HDAC2, PHB, METAP2, CDC20, PTPN2, TRIM33, SET, CUL4A, CDC25A, HNRPAB, RPN2, USP14, CDK7,
GOTERM_BP_ALL	negative regulation of biological process	13	10.66%	0.015812632	HDAC3, CUL2, RBBP4, CDC6, MSH2, NUP62, TH1L, PHB, EED, ZF, TRIM33, SET, CUL4A,
GOTERM_BP_ALL	mismatch repair	3	2.46%	0.018138028	MSH6, MSH2, EXO1,
GOTERM_BP_ALL	maintenance of fidelity during DNA-dependent DNA replication	3	2.46%	0.018138028	MSH6, MSH2, EXO1,
GOTERM_BP_ALL	regulation of metabolism	30	24.59%	0.019162326	RBBP4, HNRPD, SMARCA5, CDC6, EZH2, TBP, TRIM28, NUP62, TH1L, TAF9, PHB, EIF3S7, METAP2, ZF, TRIM33, RUVBL2, PCNA, CDK7, SAP18, GTF2H1, HDAC3, SMARCC1, RNPC2, HIP2, ZNF207, HDAC2, NONO, EED, RFC1, SET,
GOTERM_BP_ALL	protein modification	22	18.03%	0.019297323	HDAC3, CUL4B, CUL2, RPS6KB1, CSNK1D, CDC2, CDC25C, HIP2, DDOST, BUB1B, HDAC2, PHB, METAP2, CDC20, PTPN2, TRIM33, SET, CUL4A, CDC25A, RPN2, USP14, CDK7,
GOTERM_BP_ALL	regulation of nucleobase, nucleoside, nucleotide and nucleic acid metabolism	28	22.95%	0.020912862	RBBP4, HNRPD, SMARCA5, CDC6, EZH2, TBP, TRIM28, NUP62, TH1L, TAF9, PHB, ZF, TRIM33, RUVBL2, PCNA, CDK7, SAP18, GTF2H1, HDAC3, SMARCC1, RNPC2, HIP2, ZNF207, HDAC2, NONO, EED, RFC1, SET,
GOTERM_BP_ALL	regulation of DNA metabolism	3	2.46%	0.027999675	SET, CDC6, PCNA,
GOTERM_BP_ALL	DNA replication checkpoint	2	1.64%	0.030396926	CDC6, CDC45L,
GOTERM_BP_ALL	transcription	28	22.95%	0.030596481	RBBP4, HNRPD, SMARCA5, EZH2, TBP, TRIM28, NUP62, TH1L, TAF9, PHB, ZF, TRIM33, RUVBL2, CDK7, SAP18, GTF2H1, HDAC3, SMARCC1, POLR2E, RNPC2, COPS5, HIP2, ZNF207, HDAC2, NONO, EED, RFC1, DRG1,
GOTERM_BP_ALL	mRNA export from nucleus	3	2.46%	0.031133677	XPO1, NCBP2, RAE1,
GOTERM_BP_ALL	mRNA transport	3	2.46%	0.034399352	XPO1, NCBP2, RAE1,
GOTERM_BP_ALL	chromosome segregation	3	2.46%	0.034399352	SMC1L1, SMC4L1, CENPE,
GOTERM_BP_ALL	peptidyl-asparagine modification	2	1.64%	0.03785192	RPN2, DDOST,
GOTERM_BP_ALL	DNA strand elongation	2	1.64%	0.03785192	RFC4, PRIM2A,
GOTERM_BP_ALL	protein amino acid N-linked glycosylation via asparagine	2	1.64%	0.03785192	RPN2, DDOST,
GOTERM_BP_ALL	negative regulation of transcription	5	4.10%	0.043676614	TH1L, PHB, EED, ZF, TRIM33,
GOTERM_BP_ALL	regulation of enzyme activity	6	4.92%	0.045005967	GTF2H1, CDC6, CDC25A, CDC25C, CCNA2, CDK7,
GOTERM_BP_ALL	negative regulation of DNA metabolism	2	1.64%	0.04525009	SET, CDC6,
GOTERM_BP_ALL	RNA export from nucleus	3	2.46%	0.04679939	XPO1, NCBP2, RAE1,
GOTERM_BP_ALL	RNA transport	3	2.46%	0.050601102	XPO1, NCBP2, RAE1,
GOTERM_BP_ALL	establishment of RNA localization	3	2.46%	0.050601102	XPO1, NCBP2, RAE1,
GOTERM_BP_ALL	nucleic acid transport	3	2.46%	0.050601102	XPO1, NCBP2, RAE1,
GOTERM_BP_ALL	proteolysis	11	9.02%	0.051967865	PSMB1, PSMA7, PSMA2, METAP2, CDC20, PSMA5, PSMC4, PSMD8, PSMB2, USP14, PSMB6,
GOTERM_BP_ALL	RNA localization	3	2.46%	0.052542419	XPO1, NCBP2, RAE1,
GOTERM_BP_ALL	cellular catabolism	9	7.38%	0.055466995	PSMB1, PSMA7, PSMA2, CDC20, PSMA5, HNRPD, PSMB2, USP14, PSMB6,
GOTERM_BP_ALL	nuclear export	3	2.46%	0.056503385	XPO1, NCBP2, RAE1,
GOTERM_BP_ALL	second-messenger-mediated signaling	5	4.10%	0.063540785	RFC4, TOP2A, PCNA, FEN1, BUB1B,
GOTERM_BP_ALL	nucleobase, nucleoside, nucleotide and nucleic acid transport	3	2.46%	0.071136931	XPO1, NCBP2, RAE1,
GOTERM_BP_ALL	RNA 3'-end processing	2	1.64%	0.081403486	SLBP, CPSF3,
GOTERM_BP_ALL	mRNA 3'-end processing	2	1.64%	0.081403486	SLBP, CPSF3,
GOTERM_BP_ALL	regulation of transcription	25	20.49%	0.081614335	RBBP4, HNRPD, SMARCA5, EZH2, TBP, TRIM28, NUP62, TH1L, TAF9, PHB, ZF, TRIM33, RUVBL2, CDK7, SAP18, GTF2H1, HDAC3, SMARCC1, RNPC2, HIP2, ZNF207, HDAC2, EED, NONO, RFC1,
GOTERM_BP_ALL	protein import into nucleus	3	2.46%	0.082256271	XPO1, CSE1L, NOP5/NOP58,
GOTERM_BP_ALL	regulation of cell proliferation	6	4.92%	0.084362727	PHB, CUL2, RBBP4, CDC6, CUL4A, NUP62,
GOTERM_BP_ALL	nuclear import	3	2.46%	0.084540908	XPO1, CSE1L, NOP5/NOP58,
GOTERM_BP_ALL	transcription, DNA-dependent	24	19.67%	0.091854251	GTF2H1, HDAC3, SMARCC1, POLR2E, RBBP4, COPS5, RNPC2, SMARCA5, HNRPD, EZH2, TBP, HIP2, TRIM28, ZNF207, TH1L, HDAC2, TAF9, NONO, ZF, RFC1, TRIM33, RUVBL2, CDK7, SAP18,
