# Supplementary material for: Boolean implication networks derived from large scale, whole genome microarray datasets
Source: Genome Biol. 2008 Oct 30;9(10):R157. doi: 10.1186/gb-2008-9-10-r157 (PMC2760884; doi:10.1186/gb-2008-9-10-r157)
Supplement: Additional data file 4 — GO analysis on the second largest cluster. [file gb-2008-9-10-r157-S4.txt]

Category	Term	Count	%	PValue	Genes
GOTERM_BP_ALL	synaptic transmission	8	36.36%	1.04E-08	GRIN1, SYT1, KCNMA1, KIF1B, SYT5, RAB3A, SYN2, CACNA1B,
GOTERM_BP_ALL	transmission of nerve impulse	8	36.36%	1.46E-08	GRIN1, SYT1, KCNMA1, KIF1B, SYT5, RAB3A, SYN2, CACNA1B,
GOTERM_BP_ALL	transport	16	72.73%	2.55E-08	GABRA1, SYT1, GRIN1, KCNA2, GRIA3, SYT4, KCNMA1, KIF1B, SCN8A, SCN1A, GABRB1, SCN2A2, SYT5, RAB3A, SYN2, CACNA1B,
GOTERM_BP_ALL	establishment of localization	16	72.73%	8.02E-08	GABRA1, SYT1, GRIN1, KCNA2, GRIA3, SYT4, KCNMA1, KIF1B, SCN8A, SCN1A, GABRB1, SCN2A2, SYT5, RAB3A, SYN2, CACNA1B,
GOTERM_BP_ALL	localization	16	72.73%	8.63E-08	GABRA1, SYT1, GRIN1, KCNA2, GRIA3, SYT4, KCNMA1, KIF1B, SCN8A, SCN1A, GABRB1, SCN2A2, SYT5, RAB3A, SYN2, CACNA1B,
GOTERM_BP_ALL	cell-cell signaling	9	40.91%	1.54E-07	PCSK2, GRIN1, SYT1, KCNMA1, KIF1B, SYT5, RAB3A, SYN2, CACNA1B,
GOTERM_BP_ALL	ion transport	10	45.45%	2.23E-07	GABRB1, GABRA1, GRIN1, GRIA3, KCNA2, SCN2A2, KCNMA1, SCN8A, CACNA1B, SCN1A,
GOTERM_BP_ALL	metal ion transport	8	36.36%	3.78E-07	GRIN1, GRIA3, KCNA2, SCN2A2, KCNMA1, SCN8A, CACNA1B, SCN1A,
GOTERM_BP_ALL	neurotransmitter secretion	4	18.18%	2.28E-06	SYT1, KCNMA1, RAB3A, SYN2,
GOTERM_BP_ALL	cation transport	8	36.36%	3.07E-06	GRIN1, GRIA3, KCNA2, SCN2A2, KCNMA1, SCN8A, CACNA1B, SCN1A,
GOTERM_BP_ALL	monovalent inorganic cation transport	7	31.82%	3.29E-06	GRIN1, GRIA3, KCNA2, SCN2A2, KCNMA1, SCN8A, SCN1A,
GOTERM_BP_ALL	regulated secretory pathway	4	18.18%	3.46E-06	SYT1, KCNMA1, RAB3A, SYN2,
GOTERM_BP_ALL	regulation of neurotransmitter levels	4	18.18%	2.55E-05	SYT1, KCNMA1, RAB3A, SYN2,
GOTERM_BP_ALL	cell communication	14	63.64%	4.27E-05	GABRA1, SYT1, GRIN1, GRIA3, KCNMA1, MPP2, KIF1B, GABRB1, PCSK2, SYT5, RAB3A, CAMK2B, SYN2, CACNA1B,
GOTERM_BP_ALL	secretory pathway	5	22.73%	8.59E-05	SYT1, SYT4, KCNMA1, RAB3A, SYN2,
GOTERM_BP_ALL	neurophysiological process	8	36.36%	1.14E-04	GRIN1, SYT1, KCNMA1, KIF1B, SYT5, RAB3A, SYN2, CACNA1B,
GOTERM_BP_ALL	secretion	5	22.73%	2.10E-04	SYT1, SYT4, KCNMA1, RAB3A, SYN2,
GOTERM_BP_ALL	potassium ion transport	4	18.18%	0.001394583	GRIN1, GRIA3, KCNA2, KCNMA1,
GOTERM_BP_ALL	exocytosis	3	13.64%	0.003603989	SYT1, SYT4, RAB3A,
GOTERM_BP_ALL	regulation of exocytosis	2	9.09%	0.00633458	SYT1, SYT4,
GOTERM_BP_ALL	sodium ion transport	3	13.64%	0.00935046	SCN2A2, SCN8A, SCN1A,
GOTERM_BP_ALL	glutamate signaling pathway	2	9.09%	0.021382829	GRIN1, GRIA3,
GOTERM_BP_ALL	organismal physiological process	8	36.36%	0.028076581	GRIN1, SYT1, KCNMA1, KIF1B, SYT5, RAB3A, SYN2, CACNA1B,
GOTERM_BP_ALL	regulation of transport	2	9.09%	0.072369292	SYT1, SYT4,
GOTERM_BP_ALL	vesicle-mediated transport	3	13.64%	0.078750171	SYT1, SYT4, RAB3A,
GOTERM_BP_ALL	cellular physiological process	18	81.82%	0.091119841	GABRA1, SYT1, GRIN1, KCNA2, GRIA3, SYT4, KCNMA1, KIF1B, SCN8A, SCN1A, GABRB1, PCSK2, SCN2A2, SYT5, CAMK2B, RAB3A, SYN2, CACNA1B,
