# Supplementary material for: Boolean implication networks derived from large scale, whole genome microarray datasets
Source: Genome Biol. 2008 Oct 30;9(10):R157. doi: 10.1186/gb-2008-9-10-r157 (PMC2760884; doi:10.1186/gb-2008-9-10-r157)
Supplement: Additional data file 5 — DAVID functional annotation analysis using KEGG pathway and on the largest cluster. [file gb-2008-9-10-r157-S5.txt]

Category	Term	Count	%	PValue	Genes
KEGG_PATHWAY	HSA03050:PROTEASOME	12	9.84%	1.36E-14	PSMB1, PSMD12, PSMA7, PSMD13, PSMA2, PSMA5, PSMC4, PSMD8, PSMD2, PSMC3, PSMB2, PSMB6,
KEGG_PATHWAY	HSA04110:CELL CYCLE	13	10.66%	7.28E-10	SMC1L1, CDC6, CDC2, CCNA2, CDC25C, CDC45L, BUB1B, HDAC2, CDC20, CDC25A, PCNA, CDK7, BUB3,
KEGG_PATHWAY	HSA00240:PYRIMIDINE METABOLISM	5	4.10%	0.017462027	RFC5, RRM2, PRIM2A, POLR2E, RRM1,
KEGG_PATHWAY	HSA00790:FOLATE BIOSYNTHESIS	3	2.46%	0.055953263	SMARCA5, RAD54L, RUVBL2,
KEGG_PATHWAY	HSA03022:BASAL TRANSCRIPTION FACTORS	3	2.46%	0.058680395	GTF2H1, TAF9, TBP,
KEGG_PATHWAY	HSA00230:PURINE METABOLISM	5	4.10%	0.084501456	RFC5, RRM2, PRIM2A, POLR2E, RRM1,
