# Supplementary material for: Boolean implication networks derived from large scale, whole genome microarray datasets
Source: Genome Biol. 2008 Oct 30;9(10):R157. doi: 10.1186/gb-2008-9-10-r157 (PMC2760884; doi:10.1186/gb-2008-9-10-r157)
Supplement: Additional data file 6 — DAVID functional annotation analysis using KEGG pathways and on the second largest cluster. [file gb-2008-9-10-r157-S6.txt]

Category	Term	Count	%	PValue	Genes
KEGG_PATHWAY	HSA04020:CALCIUM SIGNALING PATHWAY	3	13.64%	0.017101039378889488	GRIN1, CAMK2B, CACNA1B,
KEGG_PATHWAY	HSA04720:LONG-TERM POTENTIATION	2	9.09%	0.0750821670355429	GRIN1, CAMK2B,
KEGG_PATHWAY	HSA04080:NEUROACTIVE LIGAND-RECEPTOR INTERACTION	4	18.18%	0.003196987147679277	GABRB1, GABRA1, GRIN1, GRIA3,
